# Supplementary material for: The Development and Characterization of Layered Pellets Containing a Combination of Amorphized Amlodipine Besylate and Hydrochlorothiazide Using a High-Shear Granulator
Source: Pharmaceuticals (Basel). 2025 Oct 5;18(10):1496. doi: 10.3390/ph18101496 (PMC12566888; doi:10.3390/ph18101496)
Supplement: Supplementary file 1 [file pharmaceuticals-18-01496-s001.zip]

Archive with 1 entries (1 files):
- pharmaceuticals-3844778-supplementary.pdf
